# Supplementary material for: Spatiotemporal biocontrol and rhizosphere microbiome analysis of Fusarium wilt of banana
Source: Commun Biol. 2023 Jan 11;6:27. doi: 10.1038/s42003-023-04417-w (PMC9834294; doi:10.1038/s42003-023-04417-w)
Supplement: Supplementary file 4 — Supplementary Data 1 [file 42003_2023_4417_MOESM4_ESM.xlsx]

## Sheet: 2019
Accession numbers for sequence data. Accession numbers of the rhizosphere microbiome data determined at the end of the field experiment in 2019 (33 samples, paired end reads).
treatment	Bacterial				Fungi
	Accession no	Paired end read 1	Paired end read 2		Accession no	Paired end read 1	Paired end read 2
Diseased	SAMN27606370	abDiseased1_1.fq	abDiseased1_2.fq		SAMN27606453	afDiseased1_1.fq	afDiseased1_2.fq
Diseased	SAMN27606371	abDiseased2_1.fq	abDiseased2_2.fq		SAMN27606454	afDiseased2_1.fq	afDiseased2_2.fq
Diseased	SAMN27606372	abDiseased3_1.fq	abDiseased3_2.fq		SAMN27606455	afDiseased3_1.fq	afDiseased3_2.fq
Healthy	SAMN27606373	abHealthy1_1.fq	abHealthy1_2.fq		SAMN27606456	afHealthy1_1.fq	afHealthy1_2.fq
Healthy	SAMN27606374	abHealthy2_1.fq	abHealthy2_2.fq		SAMN27606457	afHealthy2_1.fq	afHealthy2_2.fq
Healthy	SAMN27606375	abHealthy3_1.fq	abHealthy3_2.fq		SAMN27606458	afHealthy3_1.fq	afHealthy3_2.fq
Biotreated	SAMN27606376	abBiotreated1_1.fq	abBiotreated1_2.fq		SAMN27606459	afBiotreated1_1.fq	afBiotreated1_2.fq
Biotreated	SAMN27606377	abBiotreated2_1.fq	abBiotreated2_2.fq		SAMN27606460	afBiotreated2_1.fq	afBiotreated2_2.fq
Biotreated	SAMN27606378	abBiotreated3_1.fq	abBiotreated3_2.fq		SAMN27606461	afBiotreated3_1.fq	afBiotreated3_2.fq
Diseased	SAMN27605964	abA01_1.fq	abA01_2.fq		SAMN27606065	afA01_1.fq	afA01_2.fq
Diseased	SAMN27605965	abA02_1.fq	abA02_2.fq		SAMN27606066	afA02_1.fq	afA02_2.fq
Diseased	SAMN27605966	abA03_1.fq	abA03_2.fq		SAMN27606067	afA03_1.fq	afA03_2.fq
Diseased	SAMN27605967	abA04_1.fq	abA04_2.fq		SAMN27606068	afA04_1.fq	afA04_2.fq
Diseased	SAMN27605968	abA05_1.fq	abA05_2.fq		SAMN27606069	afA05_1.fq	afA05_2.fq
Diseased	SAMN27605969	abA06_1.fq	abA06_2.fq		SAMN27606070	afA06_1.fq	afA06_2.fq
Diseased	SAMN27605970	abA07_1.fq	abA07_2.fq		SAMN27606071	afA07_1.fq	afA07_2.fq
Diseased	SAMN27605971	abA08_1.fq	abA08_2.fq		SAMN27606072	afA08_1.fq	afA08_2.fq
Diseased	SAMN27605972	abA09_1.fq	abA09_2.fq		SAMN27606073	afA09_1.fq	afA09_2.fq
Diseased	SAMN27605973	abA10_1.fq	abA10_2.fq		SAMN27606074	afA10_1.fq	afA10_2.fq
Diseased	SAMN27605974	abA11_1.fq	abA11_2.fq		SAMN27606075	afA11_1.fq	afA11_2.fq
Diseased	SAMN27605975	abA12_1.fq	abA12_2.fq		SAMN27606076	afA12_1.fq	afA12_2.fq
Healthy	SAMN27605976	abB01_1.fq	abB01_2.fq		SAMN27606077	afB01_1.fq	afB01_2.fq
Healthy	SAMN27605977	abB02_1.fq	abB02_2.fq		SAMN27606078	afB02_1.fq	afB02_2.fq
Healthy	SAMN27605978	abB03_1.fq	abB03_2.fq		SAMN27606079	afB03_1.fq	afB03_2.fq
Healthy	SAMN27605979	abB04_1.fq	abB04_2.fq		SAMN27606080	afB04_1.fq	afB04_2.fq
Healthy	SAMN27605980	abB05_1.fq	abB05_2.fq		SAMN27606081	afB05_1.fq	afB05_2.fq
Healthy	SAMN27605981	abB06_1.fq	abB06_2.fq		SAMN27606082	afB06_1.fq	afB06_2.fq
Healthy	SAMN27605982	abB07_1.fq	abB07_2.fq		SAMN27606083	afB07_1.fq	afB07_2.fq
Healthy	SAMN27605983	abB08_1.fq	abB08_2.fq		SAMN27606084	afB08_1.fq	afB08_2.fq
Healthy	SAMN27605984	abB09_1.fq	abB09_2.fq		SAMN27606085	afB09_1.fq	afB09_2.fq
Healthy	SAMN27605985	abB10_1.fq	abB10_2.fq		SAMN27606086	afB10_1.fq	afB10_2.fq
Healthy	SAMN27605986	abB11_1.fq	abB11_2.fq		SAMN27606087	afB11_1.fq	afB11_2.fq
Healthy	SAMN27605987	abB12_1.fq	abB12_2.fq		SAMN27606088	afB12_1.fq	afB12_2.fq

## Sheet: 2020
Accession numbers of the rhizosphere microbiome data determined at the end of the field experiment in 2020 (33 samples, paired end reads).
treatment	Bacterial				Fungi
	Accession no	Paired end read 1	Paired end read 2		Accession no	Paired end read 1	Paired end read 2
Diseased	SAMN27606490	bbDiseased1_1.fq	bbDiseased1_2.fq		SAMN27606507	bfDiseased1_1.fq	bfDiseased1_2.fq
Diseased	SAMN27606491	bbDiseased2_1.fq	bbDiseased2_2.fq		SAMN27606508	bfDiseased2_1.fq	bfDiseased2_2.fq
Diseased	SAMN27606492	bbDiseased3_1.fq	bbDiseased3_2.fq		SAMN27606509	bfDiseased3_1.fq	bfDiseased3_2.fq
Healthy	SAMN27606493	bbHealthy1_1.fq	bbHealthy1_2.fq		SAMN27606510	bfHealthy1_1.fq	bfHealthy1_2.fq
Healthy	SAMN27606494	bbHealthy2_1.fq	bbHealthy2_2.fq		SAMN27606511	bfHealthy2_1.fq	bfHealthy2_2.fq
Healthy	SAMN27606495	bbHealthy3_1.fq	bbHealthy3_2.fq		SAMN27606512	bfHealthy3_1.fq	bfHealthy3_2.fq
Biotreated	SAMN27606496	bbBiotreated1_1.fq	bbBiotreated1_2.fq		SAMN27606513	bfBiotreated1_1.fq	bfBiotreated1_2.fq
Biotreated	SAMN27606497	bbBiotreated2_1.fq	bbBiotreated2_2.fq		SAMN27606514	bfBiotreated2_1.fq	bfBiotreated2_2.fq
Biotreated	SAMN27606498	bbBiotreated3_1.fq	bbBiotreated3_2.fq		SAMN27606515	bfBiotreated3_1.fq	bfBiotreated3_2.fq
Diseased	SAMN27606096	bbA01_1.fq	bbA01_2.fq		SAMN27606338	bfA01_1.fq	bfA01_2.fq
Diseased	SAMN27606097	bbA02_1.fq	bbA02_2.fq		SAMN27606339	bfA02_1.fq	bfA02_2.fq
Diseased	SAMN27606098	bbA03_1.fq	bbA03_2.fq		SAMN27606340	bfA03_1.fq	bfA03_2.fq
Diseased	SAMN27606099	bbA04_1.fq	bbA04_2.fq		SAMN27606341	bfA04_1.fq	bfA04_2.fq
Diseased	SAMN27606100	bbA05_1.fq	bbA05_2.fq		SAMN27606342	bfA05_1.fq	bfA05_2.fq
Diseased	SAMN27606101	bbA06_1.fq	bbA06_2.fq		SAMN27606343	bfA06_1.fq	bfA06_2.fq
Diseased	SAMN27606102	bbA07_1.fq	bbA07_2.fq		SAMN27606344	bfA07_1.fq	bfA07_2.fq
Diseased	SAMN27606103	bbA08_1.fq	bbA08_2.fq		SAMN27606345	bfA08_1.fq	bfA08_2.fq
Diseased	SAMN27606104	bbA09_1.fq	bbA09_2.fq		SAMN27606346	bfA09_1.fq	bfA09_2.fq
Diseased	SAMN27606105	bbA10_1.fq	bbA10_2.fq		SAMN27606347	bfA10_1.fq	bfA10_2.fq
Diseased	SAMN27606106	bbA11_1.fq	bbA11_2.fq		SAMN27606348	bfA11_1.fq	bfA11_2.fq
Diseased	SAMN27606107	bbA12_1.fq	bbA12_2.fq		SAMN27606349	bfA12_1.fq	bfA12_2.fq
Healthy	SAMN27606108	bbB01_1.fq	bbB01_2.fq		SAMN27606350	bfB01_1.fq	bfB01_2.fq
Healthy	SAMN27606109	bbB02_1.fq	bbB02_2.fq		SAMN27606351	bfB02_1.fq	bfB02_2.fq
Healthy	SAMN27606110	bbB03_1.fq	bbB03_2.fq		SAMN27606352	bfB03_1.fq	bfB03_2.fq
Healthy	SAMN27606111	bbB04_1.fq	bbB04_2.fq		SAMN27606353	bfB04_1.fq	bfB04_2.fq
Healthy	SAMN27606112	bbB05_1.fq	bbB05_2.fq		SAMN27606354	bfB05_1.fq	bfB05_2.fq
Healthy	SAMN27606113	bbB06_1.fq	bbB06_2.fq		SAMN27606355	bfB06_1.fq	bfB06_2.fq
Healthy	SAMN27606114	bbB07_1.fq	bbB07_2.fq		SAMN27606356	bfB07_1.fq	bfB07_2.fq
Healthy	SAMN27606115	bbB08_1.fq	bbB08_2.fq		SAMN27606357	bfB08_1.fq	bfB08_2.fq
Healthy	SAMN27606116	bbB09_1.fq	bbB09_2.fq		SAMN27606358	bfB09_1.fq	bfB09_2.fq
Healthy	SAMN27606117	bbB10_1.fq	bbB10_2.fq		SAMN27606359	bfB10_1.fq	bfB10_2.fq
Healthy	SAMN27606118	bbB11_1.fq	bbB11_2.fq		SAMN27606360	bfB11_1.fq	bfB11_2.fq
Healthy	SAMN27606119	bbB12_1.fq	bbB12_2.fq		SAMN27606361	bfB12_1.fq	bfB12_2.fq
