# Supplementary material for: Spatiotemporal biocontrol and rhizosphere microbiome analysis of Fusarium wilt of banana
Source: Commun Biol. 2023 Jan 11;6:27. doi: 10.1038/s42003-023-04417-w (PMC9834294; doi:10.1038/s42003-023-04417-w)
Supplement: Supplementary file 5 — Supplementary Data 2 [file 42003_2023_4417_MOESM5_ESM.xlsx]

## Sheet: Fig. 1f
Date	5.17 9:00		5.17 21:00		5.18 9:00		5.18 21:00		5.19 9:00		5.19 21:00		5.20 9:00
Treatment	CK	6PP	CK	6PP	CK	6PP	CK	6PP	CK	6PP	CK	6PP	CK	6PP
1	0.263	0.154	0.2	0.906	1.834	0.491	2.091	0.552	2.104	0.42	2.513	0.281	2.558	0.622
2	0.164	0.122	0.213	0.809	1.828	1.008	2.018	0.335	2.205	0.304	2.574	0.297	2.937	0.558
3	0.093	0.204	0.12	0.831	1.857	0.83	2.052	0.673	2.266	0.64	2.513	0.258	2.758	0.396
Mean	0.173333	0.16	0.177667	0.848667	1.83967	0.776333	2.05367	0.52	2.19167	0.454667	2.53333	0.278667	2.751	0.525333
Standard Error	0.04	0.02	0.029	0.029	0.008	0.151	0.02	0.09	0.04	0.09	0.02	0.01	0.1	0.06
Date	5.17 9:00		5.17 21:00		5.18 9:00		5.18 21:00		5.19 9:00		5.19 21:00		5.20 9:00
Treatment	CK	6PP	CK	6PP	CK	6PP	CK	6PP	CK	6PP	CK	6PP	CK	6PP
1	0.286	0.166	0.189	1.123	1.953	0.501	2.156	0.621	2.236	0.433	2.428	0.321	2.425	0.655
2	0.245	0.125	0.195	0.852	1.623	0.522	2.325	0.521	1.895	0.389	2.305	0.189	2.335	0.589
3	0.258	0.17	0.216	0.744	1.927	0.451	1.793	0.513	2.182	0.438	2.807	0.334	2.913	0.622
4	0.187	0.135	0.225	0.785	1.965	1.123	2.155	0.42	2.187	0.456	2.685	0.322	3.052	0.602
5	0.168	0.142	0.189	0.812	1.678	1.082	2.056	0.321	2.351	0.251	2.487	0.245	2.584	0.456
6	0.138	0.089	0.225	0.831	1.841	0.819	1.844	0.265	2.078	0.206	2.551	0.323	3.176	0.617
7	0.102	0.321	0.132	0.925	1.925	0.752	2.053	0.558	2.356	0.751	2.651	0.305	2.952	0.412
8	0.086	0.187	0.089	0.761	1.781	0.765	2.183	0.821	2.184	0.589	2.145	0.22	2.68	0.385
9	0.09	0.104	0.139	0.806	1.865	0.963	1.921	0.641	2.258	0.58	2.744	0.249	2.643	0.392

## Sheet: Fig. 1g
Treatment	Foc TR4		6-PP treated Foc TR4
	Total spores	Germinated spores	Total spores	Germinated spores
1	262	101	89	1
2	243	100	94	2
3	248	98	80	1
Mean	251	99.6667	87.6667	1.33333
Standard Error	5.68	0.88	4.09	0.78
Treatment	Foc TR4		6-PP treated Foc TR4
	Total spores	Germinated spores	Total spores	Germinated spores
1	285	121	78	1
2	265	108	95	1
3	237	75	95	0
4	265	89	95	3
5	235	121	88	4
6	229	94	100	0
7	261	101	95	0
8	225	88	78	1
9	259	104	68	3

## Sheet: Fig. 2g
RUN	1	7	12	13	3	2	10	8	6	4	9	5	11
1	8	4	11	12	3	2	6	5	1	2	5	2	4
2	6	5	11	17	4	3	7	2	2	1	2	4	5
3	4	4	11	14	1	2	7	4	1	0	4	5	5
4	4	4	15	19	1	1	6	4	2	1	4	0	4
5	3	4	21	17	3	4	13	3	0	0	5	3	3
6	3	1	18	11	2	2	6	5	2	2	5	4	3
7	1	3	14	13	1	1	11	1	2	2	5	5	2
8	1	3	12	13	4	3	6	2	2	2	6	6	8
9	5	3	28	12	1	1	3	3	2	2	5	5	2
10	5	1	24	12	1	3	7	4	4	1	6	1	2
11	3
Mean	3.90909	3.2	16.5	14	2.1	2.2	7.2	3.3	1.8	1.3	4.7	3.5	3.8
Factor name	Range
	Low (-1)	High (+1)
X1, Xe A (mM)	0.24	0.96
X2, 6PP (mM)	0.52	2.6
Run	Variables		Spore germinnation
	Xe A (mM)	6PP (mM)
1	1.56	0.6	3.91
2	0.52	0.96	2.2
3	3.03	0.6	2.1
4	2.6	0.96	1.3
5	2.6	0.24	3.5
6	1.56	1.11	1.8
7	1.56	0.6	3.2
8	1.56	0.6	3.3
9	1.56	0.6	4.7
10	0.09	0.6	7.2
11	1.56	0.6	3.8
12	0.52	0.24	16.45
13	1.56	0.09	14
Source	F-value	P-value	Coefficient
Regression	49.54	0.0001	3.78
X1	52.75	0.0002	-2.63
X2	135.08	0.0001	-4.21
X1*X1	0.72	0.4227	0.33
X2*X2	25.32	0.0015	1.96
X1*X2	34.53	0.0006	3.01

## Sheet: SFig. 1d
Date	5.19 9:00		5.19 21:00		5.20 9:00		5.20 21:00		5.21 9:00
Treatment	CK	6PP	CK	6PP	CK	6PP	CK	6PP	CK	6PP
1	5.51	5.69	5.52	5.68	5.85	5.35	4.43	5.67	4.14	5.62
2	5.53	5.7	5.56	5.62	5.87	5.65	4.41	5.64	4.17	5.65
3	5.78	5.63	5.43	5.66	5.85	5.62	4.34	5.65	4.26	5.62
Mean	5.60667	5.67333	5.50333	5.65333	5.85667	5.54	4.39333	5.65333	4.19	5.63
Standard Error	0.08	0.02	0.03	0.01	0.006	0.09	0.02	0.008	0.03	0.01
Date	5.19 9:00		5.19 21:00		5.20 9:00		5.20 21:00		5.21 9:00
Treatment	CK	6PP	CK	6PP	CK	6PP	CK	6PP	CK	6PP
1	5.54	5.82	5.53	5.98	5.81	5.41	4.42	5.68	4.12	5.69
2	5.53	5.76	5.49	5.87	5.79	5.28	4.39	5.95	4.13	5.25
3	5.47	5.48	5.53	5.19	5.96	5.36	4.49	5.39	4.17	5.93
4	5.58	5.95	5.65	5.82	5.95	5.86	4.65	5.64	4.26	6.02
5	5.48	5.46	5.48	5.46	5.7	5.21	4.32	5.28	4.11	5.58
6	5.53	5.69	5.56	5.59	5.96	5.88	4.25	5.99	4.13	5.35
7	5.98	5.63	5.56	5.68	5.65	5.36	4.23	5.65	4.32	5.18
8	5.41	5.25	5.14	5.44	5.42	5.88	4.65	5.85	4.33	6.02
9	5.95	6.01	5.59	5.86	6.49	5.63	4.13	5.46	4.14	5.66

## Sheet: STab. 1
Character		Fresh root weight (g)				Fresh pseudostem weight (g)				Plantlet height (cm)
		Ctrl	Pi	Foc TR4	Pi + Foc TR4	Ctrl	Pi	Foc TR4	Pi + Foc TR4	Ctrl	Pi	Foc TR4	Pi + Foc TR4
Repeat 1	1	3.56	4.25	2.02	3.65	6.88	8.81	4.23	7.02	28	31	22	28
	2	2.21	4.33	1.09	3.04	5.62	7.52	3.76	7.21	22	28	25	25
	3	2.56	3.68	1.34	3.56	5.64	8.5	2.81	6.79	22	26	16	18
	4	3.65	3.88	2.22	2.35	6.2	8.93	2.93	5.79	26	32	17	19
	5	4.82	3.76	1.33	2.8	7.16	7.79	5.02	5.59	27	23	25	25
Repeat 2	1	1.85	4.35	1.03	3.85	5.91	9.18	2.92	7.18	28	30	22	26
	2	3.52	4.05	1.58	3.56	6.19	7.52	5.18	6.44	31	22	25	18
	3	2.56	3.88	1.45	3.88	3.46	7.56	4.82	6.3	26	32	18	22
	4	1.56	3.56	1.69	2.98	3.8	8.74	4.28	7.82	22	33	17	26
	5	1.56	4.51	1.75	4.28	5.64	10.1	3.5	5.01	18	28	18	28
Repeat 3	1	3.56	4.65	1.85	3.05	6.28	9.45	3.56	6.69	22	30	20	29
	2	3.21	4.12	1.92	2.65	5.54	8.95	4.23	6.82	18	33	18	25
	3	3.05	3.89	1.78	3.22	5.41	7.38	3.22	5.88	26	31	26	18
	4	2.85	4.52	1.02	3.1	4.8	7.23	2.89	5.91	28	26	18	22
	5	3.53	5.22	2.98	1.73	4.82	8.04	4.1	8.1	21	25	23	31

## Sheet: STab. 2
Bcaterial
2019	Sample ID	Feature	ACE	Chao1	Shannon	PD_whole_tree	Coverage		2020	Sample ID	Feature	ACE	Chao1	Simpson	PD_whole_tree	Coverage
	Diseased1	1194	1352.34	1337.95	3.6974	64.1945	0.9967			Diseased1	1296	1383.54	1423.78	0.9912	71.2221	0.9979
	Diseased2	1392	1466.98	1477.85	5.8073	73.0875	0.9979			Diseased2	1291	1368.52	1394.15	0.9944	69.436	0.998
	Diseased3	1353	1463.29	1495.91	5.4192	71.788	0.9966			Diseased3	1416	1539.76	1573.22	0.9932	75.7701	0.9974
	Mean	1313	1427.54	1437.24	4.97463					Mean		1430.61	1463.72	0.992933
	Healthy1	1398	1477.2	1511.31	7.8333	73.1753	0.9973			Healthy1	1725	1807.62	1846.74	0.9955	84.5832	0.9973
	Healthy2	1322	1434.72	1421.38	7.4305	67.9961	0.9962			Healthy2	1487	1545.16	1560.44	0.995	76.3257	0.9983
	Healthy3	1395	1518.37	1585.23	6.7692	72.242	0.9964			Healthy3	1795	1878.72	1900.48	0.9947	88.0437	0.9971
	Mean		1476.76	1505.97	7.34433					Mean		1743.84	1769.22	0.995067
	Bio-treated1	1334	1408.83	1426.3	7.1719	72.1264	0.9979			Bio-treated1	1620	1744.99	1799.88	0.9946	80.6572	0.9966
	Bio-treated2	1488	1543.52	1546.21	7.9172	75.8366	0.9979			Bio-treated2	1724	1803.64	1839.41	0.996	85.9259	0.9973
	Bio-treated3	1229	1371.67	1422.27	7.7263	63.5877	0.9953			Bio-treated3	1645	1761.18	1776.79	0.9951	81.2616	0.9966
	Mean		1441.34	1464.93	7.60513					Mean		1769.94	1805.36	0.995233
Fungal
2019	Sample ID	Feature	ACE	Chao1	Shannon	PD_whole_tree	Coverage		2020	Sample ID	Feature	ACE	Chao1	Shannon	PD_whole_tree	Coverage
	Diseased1	222	241.356	249	3.1949	51.0624	0.9996			Diseased1	350	522.699	445.118	3.7015	59.6446	0.9985
	Diseased2	200	216.75	238	2.9988	43.9114	0.9997			Diseased2	299	449.614	388.553	3.3601	49.8232	0.9988
	Diseased3	277	287.977	287.542	3.0274	54.2836	0.9997			Diseased3	375	442.506	438.718	4.2791	59.2852	0.9989
	Mean		248.695	258.181	3.0737					Mean		471.606	424.129	3.78023
	Healthy1	324	344.015	390.429	5.5879	64.768	0.9996			Healthy1	292	440.962	378.889	5.225	49.8823	0.9988
	Healthy2	373	385.238	385.5	5.4424	69.8315	0.9997			Healthy2	369	700.873	577.438	5.7648	58.8681	0.9977
	Healthy3	295	313.141	332.188	4.5628	61.1316	0.9995			Healthy3	371	615.094	510.857	6.1718	59.5128	0.9982
	Mean		347.465	369.372	5.1977					Mean		585.643	489.061	5.72053
	Bio-treated1	301	311.649	313.353	5.5635	59.5096	0.9997			Bio-treated1	347	628.826	483.5	6.3057	58.5636	0.998
	Bio-treated2	369	392.062	403.44	5.9286	67.5466	0.9989			Bio-treated2	421	644.263	561.278	6.2475	64.459	0.9982
	Bio-treated3	312	330.206	345.067	4.7383	60.0368	0.9996			Bio-treated3	417	570.137	517.1	6.4392	65.034	0.9985
	Mean		344.639	353.953	5.41013					Mean		614.409	520.626	6.3308

## Sheet: STab. 3
2019		pH	Soil moisture (%)	TN (%)	TP（%）	TF（%）	2020		pH	Soil moisture (%)	TN (%)	TP（%）	TF（%）
	Diseased1	4.98667	0.236456	0.155539	0.0830788	0.0819978		Diseased1	4.55	0.141256	0.103802	0.065839	0.0791644
	Diseased2	5.02667	0.242886	0.178468	0.0805828	0.0755766		Diseased2	4.42	0.156794	0.0850158	0.0592643	0.0880132
	Diseased3	5.03333	0.247124	0.171173	0.0890956	0.0775166		Diseased3	4.4	0.157268	0.0986431	0.0635163	0.0796049
	Mean	5.01556	0.242155	0.168393	0.0842524	0.0783636		Mean	4.45667	0.151773	0.0958202	0.0628732	0.0822608
	Haelthy1	5.85667	0.240749	0.218593	0.121853	0.0625085		Healthy1	4.83	0.124017	0.186979	0.111829	0.035941
	Haelthy2	5.90667	0.255695	0.219853	0.12096	0.0561859		Healthy2	5.13	0.163407	0.170397	0.0802028	0.0534304
	Haelthy3	5.9	0.281676	0.202071	0.10141	0.0613343		Healthy3	5.01	0.15697	0.157024	0.1026	0.0496625
	Mean	5.88778	0.259373	0.213506	0.114741	0.0600096		Mean	4.99	0.148131	0.171466	0.0982107	0.0463446
	Bio-treated1	5.56	0.233086	0.212371	0.121031	0.0693171		Bio-treated1	5.07	0.167647	0.169125	0.0918773	0.0612195
	Bio-treated2	6.12667	0.276739	0.226379	0.12329	0.0461548		Bio-treated2	4.82	0.139809	0.134532	0.104143	0.0611111
	Bio-treated3	5.76333	0.225739	0.21187	0.115791	0.0654864		Bio-treated3	4.89	0.158467	0.142127	0.0820754	0.0536889
	Mean	5.81667	0.245188	0.216873	0.120037	0.0603194		Mean	4.92667	0.155308	0.148595	0.0926984	0.0586732
